# Supplementary material for: Colletotrichum Species Causing Anthracnose in Ipê Trees
Source: J Fungi (Basel). 2026 Apr 17;12(4):284. doi: 10.3390/jof12040284 (PMC13117155; doi:10.3390/jof12040284)
Supplement: Supplementary file 1 [file jof-12-00284-s001.zip]

Archive with 1 entries (1 files):
- jof-4243855-supplementary.pdf
